# Supplementary material for: Nano-MIL-88A(Fe) Enabled Clear Cellulose Films with Excellent UV-Shielding Performance and Robust Environment Resistance
Source: Nanomaterials (Basel). 2022 May 31;12(11):1891. doi: 10.3390/nano12111891 (PMC9182417; doi:10.3390/nano12111891)
Supplement: Supplementary file 1 [file nanomaterials-12-01891-s001.zip]

Archive with 1 entries (1 files):
- nanomaterials-1740073-supplementary.pdf
